# Supplementary material for: A Narrative Review on Manufacturing Methods Employed in the Production of Mesenchymal Stromal Cells for Knee Osteoarthritis Therapy
Source: Biomedicines. 2025 Feb 18;13(2):509. doi: 10.3390/biomedicines13020509 (PMC11853043; doi:10.3390/biomedicines13020509)
Supplement: Supplementary file 1 [file biomedicines-13-00509-s001.zip]

Archive with 1 entries (1 files):
- biomedicines-3395909-supplementary.pdf
